# Supplementary material for: Structural Comparative Modeling of Multi-Domain F508del CFTR
Source: Biomolecules. 2022 Mar 18;12(3):471. doi: 10.3390/biom12030471 (PMC8946492; doi:10.3390/biom12030471)
Supplement: Supplementary file 1 [file biomolecules-12-00471-s001.zip]

Archive with 1 entries (1 files):
- biomolecules-1621250-supplementary.pdf
